# Supplementary material for: Wideband Tympanometry Findings in Otitis Media with Effusion—A Systematic Review
Source: J Clin Med. 2026 May 31;15(11):4255. doi: 10.3390/jcm15114255 (PMC13257874; doi:10.3390/jcm15114255)
Supplement: Supplementary file 1 [file jcm-15-04255-s001.zip]

Archive with 1 entries (1 files):
- jcm-4232856-supplementary.pdf
